# Supplementary material for: The Efficacy of Encapsulated Phytase Based on Recombinant Yarrowia lipolytica on Quails’ Zootechnic Features and Phosphorus Assimilation
Source: Vet Sci. 2024 Feb 15;11(2):91. doi: 10.3390/vetsci11020091 (PMC10891838; doi:10.3390/vetsci11020091)
Supplement: Supplementary file 1 [file vetsci-11-00091-s001.zip]

Archive with 1 entries (1 files):
- vetsci-2727183-supplementary.pdf
